# Supplementary material for: ﻿Two new tuberous species of Begonia (Begoniaceae) from Guangxi, China
Source: PhytoKeys. 2025 May 21;256:119–29. doi: 10.3897/phytokeys.256.145725 (PMC12120498; doi:10.3897/phytokeys.256.145725)
Supplement: XML Treatment for Begonia baishishanensis [file phytokeys.256.145725-treatment2.xml]

<!DOCTYPE tp:taxon-treatment
  PUBLIC "-//TaxonX//DTD Taxonomic Treatment Publishing DTD v0 20100105//EN" "tax-treatment-NSO.dtd">
<tp:taxon-treatment xmlns:tp="http://www.plazi.org/taxpub"><tp:treatment-meta><kwd-group><label>Taxon classification</label><kwd>
              <named-content content-type="kingdom">Plantae</named-content>
            </kwd><kwd>
              <named-content content-type="order">Cucurbitales</named-content>
            </kwd><kwd>
              <named-content content-type="family">Begoniaceae</named-content>
            </kwd></kwd-group><mixed-citation publication-type="journal"><person-group><name><surname>Hu</surname><given-names>Renchuan</given-names></name><name><surname>Zhou</surname><given-names>Jinye</given-names></name><name><surname>Zhao</surname><given-names>Ziyi</given-names></name><name><surname>Lai</surname><given-names>Kedao</given-names></name><name><surname>Wu</surname><given-names>Yannong</given-names></name><name><surname>Tian</surname><given-names>Daike</given-names></name></person-group><article-title>﻿Two new tuberous species of <italic><tp:taxon-name><tp:taxon-name-part taxon-name-part-type="genus" reg="Begonia">Begonia</tp:taxon-name-part></tp:taxon-name></italic> (<tp:taxon-name><tp:taxon-name-part taxon-name-part-type="family">Begoniaceae</tp:taxon-name-part></tp:taxon-name>) from Guangxi, China</article-title><source>PhytoKeys</source><day>21</day><month>05</month><year>2025</year><volume>256</volume><fpage>119</fpage><lpage>129</lpage><pub-id pub-id-type="doi">10.3897/phytokeys.256.145725</pub-id></mixed-citation></tp:treatment-meta><tp:nomenclature><label>﻿</label><tp:taxon-name>
            <object-id xmlns:xlink="http://www.w3.org/1999/xlink" content-type="arpha" xlink:type="simple">E5760856-20B5-5816-8EEB-5195C333F84C</object-id>
            <tp:taxon-name-part taxon-name-part-type="genus" reg="Begonia">Begonia</tp:taxon-name-part>
            <tp:taxon-name-part taxon-name-part-type="species" reg="baishishanensis">baishishanensis</tp:taxon-name-part>
            <object-id xmlns:xlink="http://www.w3.org/1999/xlink" content-type="ipni" xlink:type="simple">urn:lsid:ipni.org:names:77362017-1</object-id>
          </tp:taxon-name><tp:taxon-authority>R.C.Hu &amp; D.K.Tian</tp:taxon-authority><tp:taxon-status xmlns:xlink="http://www.w3.org/1999/xlink" xlink:type="simple">sp. nov.</tp:taxon-status><xref ref-type="fig" rid="F3">Fig. 3</xref><xref ref-type="table" rid="T1">, Table 1 Chinese name: 白石山秋海棠</xref></tp:nomenclature><tp:treatment-sec sec-type="diagnosis" id="SECID0ESNAE"><title>Diagnosis.</title><p><italic><tp:taxon-name><tp:taxon-name-part taxon-name-part-type="genus" reg="Begonia">Begonia</tp:taxon-name-part><tp:taxon-name-part taxon-name-part-type="species" reg="baishishanensis">baishishanensis</tp:taxon-name-part></tp:taxon-name></italic> is most similar to <italic><tp:taxon-name><tp:taxon-name-part taxon-name-part-type="genus" reg="Begonia">B.</tp:taxon-name-part><tp:taxon-name-part taxon-name-part-type="species" reg="danxiaensis">danxiaensis</tp:taxon-name-part></tp:taxon-name></italic> D.K.Tian &amp; X.L.Yu (<xref ref-type="bibr" rid="B19">Tian et al. 2019</xref>), but differs in its larger (3–21 × 2.6–20.3 cm vs. 2–13 × 1.5–13.5 cm) and thicker (vs. thinner) leaves, hairy (vs. nearly glabrous) bract margins, larger outer tepals of staminate flower (13–17 × 10–14 mm vs. 4–11 × 3–10 mm) and pistillate flower (10–13 × 11–15 mm vs. 3–9 × 4–9 mm), more (47–88 vs. 10–38) stamens, and placentae bilamellate (vs. unilamellate). The species is also similar to <italic><tp:taxon-name><tp:taxon-name-part taxon-name-part-type="genus" reg="Begonia">B.</tp:taxon-name-part><tp:taxon-name-part taxon-name-part-type="species" reg="fimbristipula">fimbristipula</tp:taxon-name-part></tp:taxon-name></italic> (Hance, 1883) belonging to <tp:taxon-name><tp:taxon-name-part taxon-name-part-type="genus" reg="Begonia">B.</tp:taxon-name-part><tp:taxon-name-part taxon-name-part-type="infraspecific-rank">section</tp:taxon-name-part><tp:taxon-name-part taxon-name-part-type="section" reg="Diploclininum">Diploclininum</tp:taxon-name-part></tp:taxon-name>, but mainly differs by its larger (3–21 × 2.6–20.3 cm vs. 4–13 × 4.8–8.5 cm) and thicker (vs. thinner) leaves, shorter (≤ 0.5 mm vs. ≥ 1 mm long) hairs on adaxial leaf surface, larger outer tepals of pistillate flower (13–17 × 10–14 mm vs. 8–13 × 8–10 mm) and pistillate flower (10–13 × 11–15 mm vs. 6–8 × 9–11 mm).</p><fig id="F3" position="float" orientation="portrait"><object-id xmlns:xlink="http://www.w3.org/1999/xlink" content-type="doi" xlink:type="simple">10.3897/phytokeys.256.145725.figture3</object-id><object-id xmlns:xlink="http://www.w3.org/1999/xlink" content-type="arpha" xlink:type="simple">E9F374DA-D8A0-59A1-9D2B-863B4740E8B9</object-id><label>Figture 3.</label><caption><p><italic><tp:taxon-name><tp:taxon-name-part taxon-name-part-type="genus" reg="Begonia">Begonia</tp:taxon-name-part><tp:taxon-name-part taxon-name-part-type="species" reg="baishishanensis">baishishanensis</tp:taxon-name-part></tp:taxon-name></italic> R.C.Hu &amp; D.K.Tian <bold>A</bold> habitata in Baishishan landform in Guiping of Guangxi <bold>B, C</bold> habit and plants in late flowering <bold>D</bold> individual plants showing size variation <bold>E</bold> abaxial blade surface of red leaf individual <bold>F</bold> abaxial leaf surface and petiole showing indumentum <bold>G</bold> adaxial leaf surface <bold>H</bold> bract <bold>I</bold> front view of staminate flower <bold>J</bold> front view of pistillate flower <bold>K</bold> cross-section of ovary showing bilamellate placentae <bold>L</bold> young fruits showing shape variation of large wings. (Photos by Daike Tian).</p></caption><graphic xmlns:xlink="http://www.w3.org/1999/xlink" xlink:href="phytokeys-256-119_article-145725__-g003.jpg" position="float" orientation="portrait" xlink:type="simple" id="oo_1335212.jpg"><uri content-type="original_file" xlink:type="simple">https://binary.pensoft.net/fig/1335212</uri></graphic></fig></tp:treatment-sec><tp:treatment-sec sec-type="material" id="SECID0EYQAE"><title>Type.</title><p>China. • Guangxi; Guiping City, Madong (麻垌) Town, Baishi (白石) Village (Fig. <xref ref-type="fig" rid="F2">2</xref>), growing on rock walls or with grasses of Danxia landform mountain, <named-content xmlns:xlink="http://www.w3.org/1999/xlink" content-type="dwc:verbatimCoordinates" xlink:type="simple"><named-content content-type="geo-json" specific-use="{&#34;type&#34;:&#34;Point&#34;,&#34;coordinates&#34;:[110.205278,23.702222]}" id="NCID0EFRAE" xlink:type="simple">23°42'8"N, 110°12'19"E</named-content></named-content>, elev. 383 m, late flowering, April 21, 2024, <italic>Daike Tian</italic>, <italic>Jinye Zhou</italic>, <italic>Renchuan Hu TDK5596</italic> (holotype: CSH0214176; isotypes: CSH0214177, 0214178, 0214179, CSH!).</p></tp:treatment-sec><tp:treatment-sec sec-type="description" id="SECID0EQRAE"><title>Description.</title><p><bold><italic>Herb</italic></bold> perennial, 3–15 cm tall, monoecious, tuber spherical, usually 2–3 connected, 8–30 mm in diameter; erect stem absent or with 1 at anthesis, 0.2–4 cm long, 3–8 mm thick. <bold><italic>Stipules</italic></bold> long triangular, ca. 6 mm long, covered with grayish-white long rough hairs. <bold><italic>Leaves</italic></bold> usually 1, rarely 2 per plant, blade cordate, nearly symmetrical, 3–21 × 2.6–20.3 cm, wide side 1.4–10.1 cm, narrow side 1.2–10.1 cm; adaxially green, rarely dark green, covered with grayish-white short rough hairs, hairs usually ≤ 1 mm long, venation palmate, veins 9–10, concave; abaxially gray-green, rarely purple-red, grayish-white villous, hairs 1–5 mm long, longer (up to 4 mm) at the base of primary veins, primary veins convex, secondary veins slightly convex; lobes of leaf base valvate to acute angled or slightly overlapped, margin with few serrate and short cilia, apex acuminate or short acuminate. <bold><italic>Petioles</italic></bold> green, rarely red, 0.8–18 cm long, 1.2–6 mm thick, grayish-white villous, hairs up to 4 mm long, denser on the top position. <bold><italic>Inflorescence</italic></bold>: dichasial cyme, basal, usually 1, rarely 2 per plant, 4–40 cm long, peduncle 1.5–24 cm long, 0.8–8 mm thick, nearly glabrous, 2–15 flowers per inflorescence. <bold><italic>Bracts</italic></bold> light green, long triangular to nearly lanceolate, 4–11 × 1.5–5 mm, margin ciliate. <bold><italic>Staminate flower</italic></bold>: pedicel greenish-white with pink, glabrous, 10–19 mm long, 0.6–0.8 mm thick; flower 26–34 × 25–31 mm, tepals 4, pink, coloration even, glabrous; outer 2 ovate or oval, 13–17 × 10–14 mm; inner 2 nearly obovate or obovate-lanceolate, 11–19 × 7–9 mm; androecium nearly capitate, actinomorphic, 3–4 × 4–5 mm; stamens 47–88; filaments base fused, connate part ca. 1.5 mm long, free part 1–1.5 mm long, anthers 0.8–1 mm long. <bold><italic>Pistillate flower</italic></bold>: pedicel pink, glabrous, 8–13 mm long, 0.6–0.8 mm thick; flower 22–26 × 12–19 mm, tepals 3, pink, coloration nearly even, glabrous; outer 2 broadly ovate or ovate, slightly flat, 10–13 × 11–15 mm; inner 1 obovate or obovate-lanceolate, 6–12 × 3–7 mm; pistils 4–5 × 3–5 mm; styles 3, nearly free, 1.5–2 mm long; ovary 3 locular, placentation axile, placentae bilamellate. <bold><italic>Fruit</italic></bold>: stalk 11–20 mm long, ca. 1 mm thick, capsule 8–11 × 6–9 mm, unequally 3-winged, larger one nearly rectangular or triangular-rectangular, 11–15 × 10–15 mm, apex nearly obtuse or pointed; smaller wings sickle-shaped, 1–2 × 7–16 mm.</p></tp:treatment-sec><tp:treatment-sec sec-type="phenology" id="SECID0EYSAE"><title>Phenology.</title><p>Flowering March to April, fruiting April to May.</p></tp:treatment-sec><tp:treatment-sec sec-type="etymology" id="SECID0E4SAE"><title>Etymology.</title><p>The epithet “<italic>baishishanensis</italic>” refers to Baishishan, a mountain name of Guiping City and the type locality of this species. The Chinese name is given as “白石山秋海棠”.</p></tp:treatment-sec><tp:treatment-sec sec-type="distribution" id="SECID0ENTAE"><title>Distribution and habitat.</title><p>One population including four subpopulations of <italic><tp:taxon-name><tp:taxon-name-part taxon-name-part-type="genus" reg="Begonia">B.</tp:taxon-name-part><tp:taxon-name-part taxon-name-part-type="species" reg="baishishanensis">baishishanensis</tp:taxon-name-part></tp:taxon-name></italic> are found on rock walls or grass, or in rock crevices of Danxia landform cliff of Baishishan of Guiping City, Guangxi, China (Fig. <xref ref-type="fig" rid="F2">2</xref>).</p></tp:treatment-sec><tp:treatment-sec sec-type="conservation status" id="SECID0ECUAE"><title>Conservation status.</title><p>The new species is only found in the type locality, the extent of occurrence is about 2 km<sup>2</sup> and the area of occupancy is less than 2 km<sup>2</sup>, and has only one population (&lt; 2000 mature individuals, and few seedlings). Due to its unique habitat and negative influence by tourism, its living space is shrinking, currently it is assessed as Critically Endangered (<abbrev xmlns:xlink="http://www.w3.org/1999/xlink" xlink:title="Critically Endangered" id="ABBRID0EMUAE" xlink:type="simple">CR</abbrev>) (B1ab(i–v)+2ab(i–v)) following Guidelines for Using the IUCN Red List Categories and Criteria (<xref ref-type="bibr" rid="B9">IUCN 2024</xref>). Therefore, <italic><tp:taxon-name><tp:taxon-name-part taxon-name-part-type="genus" reg="Begonia">B.</tp:taxon-name-part><tp:taxon-name-part taxon-name-part-type="species" reg="baishishanensis">baishishanensis</tp:taxon-name-part></tp:taxon-name></italic> should be suggested to be included in the future List of China National Protected Wild Plants. However, further investigation is necessary on its actual distribution area and the number of populations and individuals.</p></tp:treatment-sec><tp:treatment-sec sec-type="material" id="SECID0E6UAE"><title>Additional specimens examined.</title><p>China. • Guangxi: Guiping City, Madong Town, Baishi Village, growing on rock wall or grass of Danxia landform mountain, <named-content xmlns:xlink="http://www.w3.org/1999/xlink" content-type="dwc:verbatimCoordinates" xlink:type="simple"><named-content content-type="geo-json" specific-use="{&#34;type&#34;:&#34;Point&#34;,&#34;coordinates&#34;:[110.205278,23.702222]}" id="NCID0EIVAE" xlink:type="simple">23°42'8"N, 110°12'19"E</named-content></named-content>, elev. 383 m, peak flowering, March 25, 2024, <italic>Renchuan Hu Xincheng Qu</italic>, <italic>TDK5596</italic> (CSH!).</p></tp:treatment-sec><tp:treatment-sec><!--Section generated to contain objects referenced in tp:taxon-treatment.--><table-wrap id="T1" position="float" orientation="portrait"><label>Table 1.</label><caption><p>Morphological comparison of <italic><tp:taxon-name><tp:taxon-name-part taxon-name-part-type="genus" reg="Begonia">Begonia</tp:taxon-name-part><tp:taxon-name-part taxon-name-part-type="species" reg="angustibracteata">angustibracteata</tp:taxon-name-part></tp:taxon-name></italic>, <italic><tp:taxon-name><tp:taxon-name-part taxon-name-part-type="genus" reg="Begonia">B.</tp:taxon-name-part><tp:taxon-name-part taxon-name-part-type="species" reg="fimbristipula">fimbristipula</tp:taxon-name-part></tp:taxon-name></italic>, <italic><tp:taxon-name><tp:taxon-name-part taxon-name-part-type="genus" reg="Begonia">B.</tp:taxon-name-part><tp:taxon-name-part taxon-name-part-type="species" reg="baishishanensis">baishishanensis</tp:taxon-name-part></tp:taxon-name></italic> and <italic><tp:taxon-name><tp:taxon-name-part taxon-name-part-type="genus" reg="Begonia">B.</tp:taxon-name-part><tp:taxon-name-part taxon-name-part-type="species" reg="danxiaensis">danxiaensis</tp:taxon-name-part></tp:taxon-name></italic>.</p></caption><table id="TID0E5VAG" rules="all"><tbody><tr><th rowspan="1" colspan="1">Characters</th><th rowspan="1" colspan="1">
                    <italic>
                      <tp:taxon-name><tp:taxon-name-part taxon-name-part-type="genus" reg="Begonia">B.</tp:taxon-name-part><tp:taxon-name-part taxon-name-part-type="species" reg="angustibracteata">angustibracteata</tp:taxon-name-part></tp:taxon-name>
                    </italic>
                  </th><th rowspan="1" colspan="1">
                    <italic>
                      <tp:taxon-name><tp:taxon-name-part taxon-name-part-type="genus" reg="Begonia">B.</tp:taxon-name-part><tp:taxon-name-part taxon-name-part-type="species" reg="fimbristipula">fimbristipula</tp:taxon-name-part></tp:taxon-name>
                    </italic>
                  </th><th rowspan="1" colspan="1">
                    <italic>
                      <tp:taxon-name><tp:taxon-name-part taxon-name-part-type="genus" reg="Begonia">B.</tp:taxon-name-part><tp:taxon-name-part taxon-name-part-type="species" reg="baishishanensis">baishishanensis</tp:taxon-name-part></tp:taxon-name>
                    </italic>
                  </th><th rowspan="1" colspan="1">
                    <italic>
                      <tp:taxon-name><tp:taxon-name-part taxon-name-part-type="genus" reg="Begonia">B.</tp:taxon-name-part><tp:taxon-name-part taxon-name-part-type="species" reg="danxiaensis">danxiaensis</tp:taxon-name-part></tp:taxon-name>
                    </italic>
                  </th></tr><tr><td rowspan="1" colspan="1">Leaf shape and texture</td><td rowspan="1" colspan="1">Cordate, oval or ovate, thin, unlobed to upper shallowly lobed</td><td rowspan="1" colspan="1">Broadly ovate, thin, unlobed</td><td rowspan="1" colspan="1">Cordate, thick, unlobed</td><td rowspan="1" colspan="1">Ovate-cordate to orbicular-reniform, very thin, shallowly lobed or crenate to biserrate</td></tr><tr><td rowspan="1" colspan="1">Blade size (cm)</td><td rowspan="1" colspan="1">5–38 × 4–32</td><td rowspan="1" colspan="1">4–13 × 4.8–8.5</td><td rowspan="1" colspan="1">3–21 × 2.6–20.3</td><td rowspan="1" colspan="1">2–13 × 1.5–13.5</td></tr><tr><td rowspan="1" colspan="1">Blade adaxial indumenta</td><td rowspan="1" colspan="1">Sparsely hispidulous, ≤ 0.5 mm long</td><td rowspan="1" colspan="1">Sparsely pubescent, ≥ 1 mm long</td><td rowspan="1" colspan="1">Sparsely hispidulous, ≤ 0.5 mm long</td><td rowspan="1" colspan="1">Sparsely hispidulous, ≤ 0.5 mm long</td></tr><tr><td rowspan="1" colspan="1">Bract</td><td rowspan="1" colspan="1">Margin hairy, 3–6 × 1–2 mm</td><td rowspan="1" colspan="1">Glabrous, 3–4 × 1.5–2.5 mm</td><td rowspan="1" colspan="1">Margin hairy, 4–12 × 1.5–5 mm</td><td rowspan="1" colspan="1">Glabrous, 4–12 × 1.5–3 mm</td></tr><tr><td rowspan="1" colspan="1">Outer tepals of staminate flower (mm)</td><td rowspan="1" colspan="1">8–12 × 8–12</td><td rowspan="1" colspan="1">8–13 × 8–10</td><td rowspan="1" colspan="1">13–17 × 10–14</td><td rowspan="1" colspan="1">4–11 × 3–10</td></tr><tr><td rowspan="1" colspan="1">Outer tepals of pistillate flower (mm)</td><td rowspan="1" colspan="1">10–12 × 12–13</td><td rowspan="1" colspan="1">6–8 × 9–11</td><td rowspan="1" colspan="1">10–13 × 11–15</td><td rowspan="1" colspan="1">3–9 × 4–9</td></tr><tr><td rowspan="1" colspan="1">Stamen number</td><td rowspan="1" colspan="1">27–45</td><td rowspan="1" colspan="1">Unknown</td><td rowspan="1" colspan="1">47–88</td><td rowspan="1" colspan="1">10–38</td></tr><tr><td rowspan="1" colspan="1">Pedicel of pistillate flower</td><td rowspan="1" colspan="1">With bracteole</td><td rowspan="1" colspan="1">Without bracteole</td><td rowspan="1" colspan="1">Without bracteole</td><td rowspan="1" colspan="1">Without bracteole</td></tr><tr><td rowspan="1" colspan="1">Placenta</td><td rowspan="1" colspan="1">Unilamellate</td><td rowspan="1" colspan="1">Bilamellate</td><td rowspan="1" colspan="1">Bilamellate</td><td rowspan="1" colspan="1">Unilamellate</td></tr><tr><td rowspan="1" colspan="1">Flowering time</td><td rowspan="1" colspan="1">June–July</td><td rowspan="1" colspan="1">April–May</td><td rowspan="1" colspan="1">March–April</td><td rowspan="1" colspan="1">April–May</td></tr></tbody></table></table-wrap><fig id="F2" position="float" orientation="portrait"><object-id xmlns:xlink="http://www.w3.org/1999/xlink" content-type="doi" xlink:type="simple">10.3897/phytokeys.256.145725.figure2</object-id><object-id xmlns:xlink="http://www.w3.org/1999/xlink" content-type="arpha" xlink:type="simple">2BB299B7-261F-5F2A-832D-6E381E6FBB99</object-id><label>Figure 2.</label><caption><p>Distribution of <italic><tp:taxon-name><tp:taxon-name-part taxon-name-part-type="genus" reg="Begonia">Begonia</tp:taxon-name-part><tp:taxon-name-part taxon-name-part-type="species" reg="angustibracteata">angustibracteata</tp:taxon-name-part></tp:taxon-name></italic> (black triangle) and <italic><tp:taxon-name><tp:taxon-name-part taxon-name-part-type="genus" reg="Begonia">B.</tp:taxon-name-part><tp:taxon-name-part taxon-name-part-type="species" reg="baishishanensis">baishishanensis</tp:taxon-name-part></tp:taxon-name></italic> (black dot) in Guangxi, China.</p></caption><graphic xmlns:xlink="http://www.w3.org/1999/xlink" xlink:href="phytokeys-256-119_article-145725__-g002.jpg" position="float" orientation="portrait" xlink:type="simple" id="oo_1335211.jpg"><uri content-type="original_file" xlink:type="simple">https://binary.pensoft.net/fig/1335211</uri></graphic></fig></tp:treatment-sec><ref-list><ref id="B19"><mixed-citation xmlns:xlink="http://www.w3.org/1999/xlink" xlink:type="simple"><person-group><name name-style="western"><surname>Tian</surname><given-names>DK</given-names></name><name name-style="western"><surname>Li</surname><given-names>C</given-names></name><name name-style="western"><surname>Yu</surname><given-names>XL</given-names></name><name name-style="western"><surname>Zhou</surname><given-names>JJ</given-names></name><name name-style="western"><surname>Liu</surname><given-names>KM</given-names></name><name name-style="western"><surname>Shu</surname><given-names>JP</given-names></name><name name-style="western"><surname>Xiao</surname><given-names>Y</given-names></name></person-group> (<year>2019</year>) <article-title>A new tuberous species of <tp:taxon-name><tp:taxon-name-part taxon-name-part-type="genus">Begonia</tp:taxon-name-part><tp:taxon-name-part taxon-name-part-type="infraspecific-rank">sect.</tp:taxon-name-part><tp:taxon-name-part taxon-name-part-type="section">Diploclinium</tp:taxon-name-part></tp:taxon-name> endemic to Danxia landforms in central China.</article-title><source>Phytotaxa</source><volume>407</volume>(<issue>1</issue>): <fpage>101</fpage>–<lpage>110</lpage>. <ext-link xlink:href="10.11646/phytotaxa.407.1.12" ext-link-type="doi" xlink:type="simple">https://doi.org/10.11646/phytotaxa.407.1.12</ext-link></mixed-citation></ref><ref id="B9"><mixed-citation xmlns:xlink="http://www.w3.org/1999/xlink" xlink:type="simple">IUCN (<year>2024</year>) Guidelines for Using the IUCN Red List Categories and Criteria. Version 16. Prepared by the Standards and Petitions Committee of the IUCN Species Survival Commission. <ext-link xlink:href="https://www.iucnredlist.org/documents/RedListGuidelines.pdf" ext-link-type="uri" xlink:type="simple">https://www.iucnredlist.org/documents/RedListGuidelines.pdf</ext-link></mixed-citation></ref></ref-list></tp:taxon-treatment>
